# Supplementary material for: Schizosaccharomyces pombe Rtf2 is important for replication fork barrier activity of RTS1 via splicing of Rtf1
Source: eLife. 2023 Aug 24;12:e78554. doi: 10.7554/eLife.78554 (PMC10473836; doi:10.7554/eLife.78554)
Supplement: Figure 2—figure supplement 1—source data 1. [file elife-78554-fig2-figsupp1-data1.zip]

Archive with 4 entries (3 files):
- Fig2-fig-sup-1-source/
- Fig2-fig-sup-1-source/Figure 2-figure supplement 1-source data 1.pdf
- __MACOSX/Fig2-fig-sup-1-source/._Figure 2-figure supplement 1-source data 1.pdf
- Fig2-fig-sup-1-source/._Figure 2-figure supplement 1-source data 1.pdf
