# Supplementary material for: Schizosaccharomyces pombe Rtf2 is important for replication fork barrier activity of RTS1 via splicing of Rtf1
Source: eLife. 2023 Aug 24;12:e78554. doi: 10.7554/eLife.78554 (PMC10473836; doi:10.7554/eLife.78554)
Supplement: Figure 4—figure supplement 2—source data 1. [file elife-78554-fig4-figsupp2-data1.zip]

Archive with 7 entries (6 files):
- Figure 4 fig-sup-2 Source data/
- Figure 4 fig-sup-2 Source data/Figure S5 - tubulin[29].pdf
- __MACOSX/Figure 4 fig-sup-2 Source data/._Figure S5 - tubulin[29].pdf
- Figure 4 fig-sup-2 Source data/Figure S5 - V5[86].pdf
- __MACOSX/Figure 4 fig-sup-2 Source data/._Figure S5 - V5[86].pdf
- Figure 4 fig-sup-2 Source data/._Figure S5 - V5[86].pdf
- Figure 4 fig-sup-2 Source data/._Figure S5 - tubulin[29].pdf
